# Supplementary material for: Longan Polysaccharide as Adjuvant for Cyclophosphamide-Induced Side Effects in Murine Model
Source: Foods. 2025 Aug 21;14(16):2901. doi: 10.3390/foods14162901 (PMC12385366; doi:10.3390/foods14162901)
Supplement: Supplementary file 1 [file foods-14-02901-s001.zip]

Archive with 1 entries (1 files):
- foods-3772608-supplementary.pdf
